# Supplementary material for: Cisd2 is essential to delaying cardiac aging and to maintaining heart functions
Source: PLoS Biol. 2019 Oct 8;17(10):e3000508. doi: 10.1371/journal.pbio.3000508 (PMC6799937; doi:10.1371/journal.pbio.3000508)
Supplement: S1 Data — Excel spreadsheet containing, in separate sheets, the underlying numerical data and statistical analysis for Figs 1A, 1C, 1F, 1G, 2E–2I, 3B–3G, 4A–4I, 4K, 4N, 4O, 4Q, 5A, 5C, 5D, 5G, 5I, 5K, 5L and 6, as well as S1A, S1B, S2A–S2F, S3E, S3F, S5B, S6B, S6C, S6E, S7A–S7D, S8A, S8B and S9 Figs. (XLSX) [file pbio.3000508.s001.xlsx]

## Sheet: Figure 1A
Western blot analysis of myocardial Cisd2 protein levels
	3M WT	26M WT
	1.05037	0.449953
	0.845307	0.62612
	1.09525	0.405117
	1.00907	0.522789
Mean	1	0.500995
STD deviation	0.108968	0.0964868

## Sheet: Figure 1C 
MRI myocardial mass
	3M WT	3M Cisd2KO	6M WT	6M Cisd2KO	26M WT
	49.44	40.61	58.66	54.07	62.64
	45.99	33.54	65.46	42.71	54.56
	69.5	36.48	76.3	37.69	40.53
	64.89	50.65	77.27	57.72	48.18
	58.46	39.55	69.79	39.55	41.3
	62.03	39.65	73.67	59.01	37.31
	80.72	46.11	78.77		65.04
	65.68		95.24		64.69
	73.11		75.74
			60.77
			60.09
			83.86
			76.39
			79.48
Mean	63.3133	40.9414	73.6779	48.4583	51.7813
STD deviation	10.9721	5.7644	10.0729	9.55998	11.5071
SEM	3.65737	2.17874	2.69208	3.90284	4.06838

## Sheet: Figure 1F
MRI thickness of segment 7+8
	3M WT	3M Cisd2KO	6M WT	6M Cisd2KO	26M WT
	1.98	2.11	1.82	1.93137	1.41961
	1.95	1.88342	1.91	1.45649	1.27941
	2.08	1.635	2.21	1.56	0.97772
	1.89	1.61	1.95	1.73	1.24451
	1.79	1.85	2.33	1.59597	1.18068
	1.95	1.49167	1.91		1.24088
	1.99	1.67	1.92		1.45689
			1.77		1.71728
Mean	1.94714	1.75001	1.9775	1.65477	1.31462
STD deviation	0.0899471	0.209507	0.192484	0.182976	0.21923
SEM	0.0339968	0.0791864	0.0680533	0.0818294	0.0775096

## Sheet: Figure 1G
MRI thickness of segment 10+11
	3M WT	3M Cisd2KO	6M WT	6M Cisd2KO	26M WT
	1.87	1.67	1.75	1.82293	1.46632
	1.76	1.48971	2.04	1.44415	1.56011
	2.16	1.55345	2.37	1.85	1.01677
	2.04	1.7	2.15	1.72	1.42875
	1.87	1.94	2.4	1.58203	1.06102
	2.08	1.66546	1.82		1.16461
	2.08	1.73	2.15		1.58334
			2.21		1.56227
Mean	1.98	1.67837	2.11125	1.68382	1.3554
STD deviation	0.146401	0.143189	0.23406	0.170352	0.236665
SEM	0.0553345	0.0541203	0.0827526	0.0761838	0.0836737

## Sheet: Figure 2E
ECG Tpeak-Tend interval
	3M WT	3M Cisd2KO	6M WT	6M Cisd2KO	26M WT
	0.00488486	0.00650905	0.00665234	0.00514185	0.006303
	0.00604429	0.00587259	0.00561185	0.00890741	0.005518
	0.00548842	0.00657413	0.00518215	0.00696213	0.005471
	0.00466128	0.00728804	0.00585757	0.00881216	0.006303
	0.00491359	0.00955425	0.00629419	0.00662058	0.0139181
			0.0063676		0.007867
					0.0066749
					0.00650688
					0.006058
					0.0123649
Mean	0.00519849	0.00715961	0.00599429	0.00728883	0.00769848
STD deviation	0.000562929	0.00142944	0.000545318	0.00158927	0.00296755
SEM	0.00025175	0.000639266	0.000222625	0.000710745	0.000938422

## Sheet: Figure 2F
ECG QTc interval
	3M WT	3M Cisd2KO	6M WT	6M Cisd2KO	26M WT
	0.0445843	0.0593978	0.0497306	0.0488425	0.05047
	0.0525766	0.0543344	0.0343715	0.0591061	0.04998
	0.0552256	0.0495851	0.0464142	0.0569206	0.05285
	0.0401059	0.0551394	0.0485891	0.0618392	0.0521
	0.0483469	0.0600912	0.0518457	0.0536502	0.0799432
			0.0507208		0.05755
					0.0740867
					0.0544577
					0.0470644
					0.0696327
					0.05329
Mean	0.0481679	0.0557096	0.0469453	0.0560717	0.0583113
STD deviation	0.0060646	0.00425815	0.00643602	0.0050328	0.0110064
SEM	0.00271217	0.0019043	0.00262749	0.00225074	0.00331857

## Sheet: Figure 2G
dp/dt maximal							dP/dt miminal
	3M WT	3M Cisd2KO	6M WT	6M Cisd2KO	26M WT			3M WT	3M Cisd2KO	6M WT	6M Cisd2KO	26M WT
	3414	2946	3656	2827	2589			-3177	-2092	-4385	-2106	-2341
	4461	2825	3451	2542	2670			-4749	-2072	-4109	-3026	-3279
	3461	3195	2879	2652	2110			-3101	-2458	-3576	-3072	-1935
	4365	2317	3566	3006	3247			-4399	-2167	-2871	-2458	-2849
	4622	2805	3121	2805	3105			-5079	-2349	-2758	-2167	-2225
	3184	2287	2768	2451	2557			-3403	-2604	-3353	-2536	-1381
	3232	2640	3484	2307	3204			-3729	-2783	-3035	-2531	-2912
	3531	2652	3301	2250	2282			-4144	-2147	-3367	-2335	-1514
	4525	2006	3399	3148	2719			-4670	-2018	-3721	-2518	-2021
	3115				3374			-3008				-3367
	3252				3225			-3066				-3317
					2893							-3104
					3054							-3168
					3253							-3274
Mean	3742	2630.33	3291.67	2665.33	2877.29		Mean	-3865.91	-2298.89	-3463.89	-2527.67	-2620.5
STD deviation	610.601	369.68	307.334	307.591	395.392		STD deviation	769.941	266.676	547.576	334.415	701.555
SEM	184.103	123.227	102.445	102.53	105.673		SEM	232.146	88.892	182.525	111.472	187.498

## Sheet: Figure 2H
MRI ejection fraction
	3M WT	3M Cisd2KO	6M WT	6M Cisd2KO	26M WT
	83.84	86.2	81.44	56.14	58.74
	81.62	81.98	80.31	71.99	63.03
	82.06	82.15	87.12	77.61	48.12
	77.27	67.93	79.78	79.96	66.21
	87.81	89.81	86.77	69.81	57.84
	85.98	71.89	71.88	68.09	63
	77.97	80.01	69.44		64.01
	73.15		67.15		70
	66.36		79.96
			80.92
			89
			77.24
			82.24
			79.6
Mean	79.5622	79.9957	79.4893	70.6	61.3688
STD deviation	6.71929	7.68848	6.39896	8.42256	6.6033
SEM	2.23976	2.90597	1.71019	3.4385	2.33462

## Sheet: Figure 2I
MRI cardiac output
	3M WT	3M Cisd2KO	6M WT	6M Cisd2KO	26M WT
	8.16	6.04	10.7	5.73	8.27
	8.69	3.84	9.7	6.85	8.05
	12.18	5.21	9.31	6.42	8.27
	8.33	6.47	11.51	9.02	7.21
	8.27	4.89	8.36	4.89	8.55
	9.36	5.07	10.33	8.94	9.66
	10.55	6.85	10.07		8.8
	8.63		12.75		7.17
			10.22
			9.22
			8.56
			10.66
			10.97
			12.1
Mean	9.27125	5.48143	10.3186	6.975	8.2475
STD deviation	1.41302	1.03676	1.26486	1.68903	0.816731
SEM	0.499576	0.39186	0.338047	0.689545	0.288758

## Sheet: Figure 3B
Pearson's r (Colocalization coefficient)
	3M WT	3M Cisd2KO
	0.33	0.311
	0.317	0.309
	0.402	0.336
	0.447	0.33
	0.483	0.33
	0.471	0.273
	0.495	0.307
	0.418	0.366
	0.421	0.272
	0.445	0.307
	0.489	0.315
Mean	0.428909	0.314182
SD	0.0575839	0.0257217

[truncated: 48 more sheets: Figure 3C, Figure 3D, Figure 3F, Figure 3G, Figure 4A, Figure 4B, Figure 4C, Figure 4D, Figure 4E, Figure 4G, Figure 4H, Figure 4I, Figure 4K, Figure 4N, Figure 4O, Figure 4Q, Figure 5A, Figure 5C, Figure 5D, Figure 5G …]
